# Supplementary material for: Horse Injury during Non-Commercial Transport: Findings from Researcher-Assisted Intercept Surveys at Southeastern Australian Equestrian Events
Source: Animals (Basel). 2016 Oct 25;6(11):65. doi: 10.3390/ani6110065 (PMC5126767; doi:10.3390/ani6110065)
Supplement: Supplementary file 1 [file animals-06-00065-s001.zip]

Archive with 3 entries (3 files):
- S1_A Horse Transportation Survey_Float.pdf
- S2_A Horse Transportation Survey_Truck.pdf
- S3_Horse transport accident survey.pdf
